# Supplementary material for: Identification of miRNAs and their targets in two Taraxacum species with contrasting rubber-producing ability
Source: Front Plant Sci. 2023 Nov 8;14:1287318. doi: 10.3389/fpls.2023.1287318 (PMC10663287; doi:10.3389/fpls.2023.1287318)
Supplement: Supplementary file 1 [file DataSheet_1.zip]

Archive with 146 entries (145 files):
- The miRNA-target  modules identified by the CleaveLand4/
- The miRNA-target  modules identified by the CleaveLand4/miR156c-5p_evm.model.LG01.3873_747_TPlot.pdf
- The miRNA-target  modules identified by the CleaveLand4/miR156c-5p_evm.model.LG06.290_933_TPlot.pdf
- The miRNA-target  modules identified by the CleaveLand4/miR159a-3p_evm.model.LG02.1997_739_TPlot.pdf
- The miRNA-target  modules identified by the CleaveLand4/miR159b-3p_evm.model.LG02.3374_859_TPlot.pdf
- The miRNA-target  modules identified by the CleaveLand4/miR160a-5p_evm.model.LG01.5621_1223_TPlot.pdf
- The miRNA-target  modules identified by the CleaveLand4/miR160a-5p_evm.model.LG02.5200_1376_TPlot.pdf
- The miRNA-target  modules identified by the CleaveLand4/miR160a-5p_evm.model.LG04.4379_1265_TPlot.pdf
- The miRNA-target  modules identified by the CleaveLand4/miR160c-3p_evm.model.LG03.4889_326_TPlot.pdf
- The miRNA-target  modules identified by the CleaveLand4/miR160c-5p_evm.model.LG01.2348_1178_TPlot.pdf
- The miRNA-target  modules identified by the CleaveLand4/miR160c-5p_evm.model.LG01.6149_1325_TPlot.pdf
- The miRNA-target  modules identified by the CleaveLand4/miR160d-5p_evm.model.LG01.2348_1178_TPlot.pdf
- The miRNA-target  modules identified by the CleaveLand4/miR160d-5p_evm.model.LG01.6149_1325_TPlot.pdf
- The miRNA-target  modules identified by the CleaveLand4/miR162-3p_evm.model.LG05.25_2829_TPlot.pdf
- The miRNA-target  modules identified by the CleaveLand4/miR164a-5p_evm.model.LG03.2517_649_TPlot.pdf
- The miRNA-target  modules identified by the CleaveLand4/miR164b-5p_evm.model.LG06.509_655_TPlot.pdf
- The miRNA-target  modules identified by the CleaveLand4/miR164b-5p_evm.model.LG07.3896_664_TPlot.pdf
- The miRNA-target  modules identified by the CleaveLand4/miR164c-5p_evm.model.LG06.509_655_TPlot.pdf
- The miRNA-target  modules identified by the CleaveLand4/miR164c-5p_evm.model.LG07.3896_664_TPlot.pdf
- The miRNA-target  modules identified by the CleaveLand4/miR164e-5p_evm.model.LG03.2517_649_TPlot.pdf
- The miRNA-target  modules identified by the CleaveLand4/miR166a-3p_evm.model.LG01.6147_577_TPlot.pdf
- The miRNA-target  modules identified by the CleaveLand4/miR166a-3p_evm.model.LG02.5446_565_TPlot.pdf
- The miRNA-target  modules identified by the CleaveLand4/miR166a-3p_evm.model.LG07.3497_547_TPlot.pdf
- The miRNA-target  modules identified by the CleaveLand4/miR166b-5p_evm.model.LG08.2054_436_TPlot.pdf
- The miRNA-target  modules identified by the CleaveLand4/miR166e-3p_evm.model.LG02.2189_562_TPlot.pdf
- The miRNA-target  modules identified by the CleaveLand4/miR166e-3p_evm.model.LG03.2778_550_TPlot.pdf
- The miRNA-target  modules identified by the CleaveLand4/miR166i-3p_evm.model.LG02.2189_564_TPlot.pdf
- The miRNA-target  modules identified by the CleaveLand4/miR166i-3p_evm.model.LG07.3497_549_TPlot.pdf
- The miRNA-target  modules identified by the CleaveLand4/miR166i-5p_evm.model.LG03.3558_1127_TPlot.pdf
- The miRNA-target  modules identified by the CleaveLand4/miR166j-3p_evm.model.LG02.2189_562_TPlot.pdf
- The miRNA-target  modules identified by the CleaveLand4/miR166j-3p_evm.model.LG03.2778_550_TPlot.pdf
- The miRNA-target  modules identified by the CleaveLand4/miR167a-5p_evm.model.LG01.7049_2222_TPlot.pdf
- The miRNA-target  modules identified by the CleaveLand4/miR167e-5p_evm.model.LG02.237_102_TPlot.pdf
- The miRNA-target  modules identified by the CleaveLand4/miR167e-5p_evm.model.LG05.2295_1994_TPlot.pdf
- The miRNA-target  modules identified by the CleaveLand4/miR167e-5p_evm.model.LG06.3980_2468_TPlot.pdf
- The miRNA-target  modules identified by the CleaveLand4/miR168a-5p_evm.model.LG04.3713_424_TPlot.pdf
- The miRNA-target  modules identified by the CleaveLand4/miR168b-5p_evm.model.LG01.8136_811_TPlot.pdf
- The miRNA-target  modules identified by the CleaveLand4/miR169b-3p_evm.model.LG06.170_466_TPlot.pdf
- The miRNA-target  modules identified by the CleaveLand4/miR171a-3p_evm.model.LG02.5698_1061_TPlot.pdf
- The miRNA-target  modules identified by the CleaveLand4/miR171a-3p_evm.model.LG03.1086_491_TPlot.pdf
- The miRNA-target  modules identified by the CleaveLand4/miR171a-3p_evm.model.LG05.2085_551_TPlot.pdf
- The miRNA-target  modules identified by the CleaveLand4/miR171a-3p_evm.model.LG06.4588_998_TPlot.pdf
- The miRNA-target  modules identified by the CleaveLand4/miR171c-3p_evm.model.LG02.5698_1058_TPlot.pdf
- The miRNA-target  modules identified by the CleaveLand4/miR171c-3p_evm.model.LG03.1086_488_TPlot.pdf
- The miRNA-target  modules identified by the CleaveLand4/miR171c-3p_evm.model.LG05.2085_548_TPlot.pdf
- The miRNA-target  modules identified by the CleaveLand4/miR171c-3p_evm.model.LG06.4588_995_TPlot.pdf
- The miRNA-target  modules identified by the CleaveLand4/miR171d-3p_evm.model.LG05.2085_551_TPlot.pdf
- The miRNA-target  modules identified by the CleaveLand4/miR171f-3p_evm.model.LG02.5698_1058_TPlot.pdf
- The miRNA-target  modules identified by the CleaveLand4/miR171h-3p_evm.model.LG03.1086_488_TPlot.pdf
- The miRNA-target  modules identified by the CleaveLand4/miR171h-3p_evm.model.LG05.2085_548_TPlot.pdf
- The miRNA-target  modules identified by the CleaveLand4/miR171h-3p_evm.model.LG06.4588_995_TPlot.pdf
- The miRNA-target  modules identified by the CleaveLand4/miR171i-3p_evm.model.LG03.1086_491_TPlot.pdf
- The miRNA-target  modules identified by the CleaveLand4/miR172a-3p_evm.model.LG01.5728_1243_TPlot.pdf
- The miRNA-target  modules identified by the CleaveLand4/miR2111-5p_evm.model.LG01.6312_128_TPlot.pdf
- The miRNA-target  modules identified by the CleaveLand4/miR319a-3p_evm.model.LG02.3374_859_TPlot.pdf
- The miRNA-target  modules identified by the CleaveLand4/miR319b-5p_evm.model.LG02.1320_142_TPlot.pdf
- The miRNA-target  modules identified by the CleaveLand4/miR319d-3p_evm.model.LG03.4917_1118_TPlot.pdf
- The miRNA-target  modules identified by the CleaveLand4/miR319d-3p_evm.model.LG06.3953_1139_TPlot.pdf
- The miRNA-target  modules identified by the CleaveLand4/miR319d-3p_evm.model.LG08.1351_911_TPlot.pdf
- The miRNA-target  modules identified by the CleaveLand4/miR3623a-5p_evm.model.LG06.353_287_TPlot.pdf
- The miRNA-target  modules identified by the CleaveLand4/miR390b-5p_evm.model.LG06.4121_909_TPlot.pdf
- The miRNA-target  modules identified by the CleaveLand4/miR393a-5p_evm.model.LG01.4654_1516_TPlot.pdf
- The miRNA-target  modules identified by the CleaveLand4/miR393a-5p_evm.model.LG01.5083_770_TPlot.pdf
- The miRNA-target  modules identified by the CleaveLand4/miR393a-5p_evm.model.LG02.1135_1516_TPlot.pdf
- The miRNA-target  modules identified by the CleaveLand4/miR393a-5p_evm.model.LG07.185_1576_TPlot.pdf
- The miRNA-target  modules identified by the CleaveLand4/miR393b-5p_evm.model.LG04.1183_1519_TPlot.pdf
- The miRNA-target  modules identified by the CleaveLand4/miR393b-5p_evm.model.LG04.958_36_TPlot.pdf
- The miRNA-target  modules identified by the CleaveLand4/miR393b-5p_evm.model.LG07.1621_171_TPlot.pdf
- The miRNA-target  modules identified by the CleaveLand4/miR394a-5p_evm.model.LG03.4927_1537_TPlot.pdf
- The miRNA-target  modules identified by the CleaveLand4/miR394a-5p_evm.model.LG05.3270_1045_TPlot.pdf
- The miRNA-target  modules identified by the CleaveLand4/miR394c-5p_evm.model.LG04.2726_1123_TPlot.pdf
- The miRNA-target  modules identified by the CleaveLand4/miR394c-5p_evm.model.LG05.3270_1045_TPlot.pdf
- The miRNA-target  modules identified by the CleaveLand4/miR395a-3p_evm.model.LG02.1267_342_TPlot.pdf
- The miRNA-target  modules identified by the CleaveLand4/miR395c-5p_evm.model.LG01.574_225_TPlot.pdf
- The miRNA-target  modules identified by the CleaveLand4/miR395g-5p_evm.model.LG03.5350_395_TPlot.pdf
- The miRNA-target  modules identified by the CleaveLand4/miR396a-5p_evm.model.LG01.294_1091_TPlot.pdf
- The miRNA-target  modules identified by the CleaveLand4/miR396a-5p_evm.model.LG02.1585_1671_TPlot.pdf
- The miRNA-target  modules identified by the CleaveLand4/miR396a-5p_evm.model.LG02.2447_383_TPlot.pdf
- The miRNA-target  modules identified by the CleaveLand4/miR396a-5p_evm.model.LG02.6265_644_TPlot.pdf
- The miRNA-target  modules identified by the CleaveLand4/miR396a-5p_evm.model.LG03.2927_377_TPlot.pdf
- The miRNA-target  modules identified by the CleaveLand4/miR396a-5p_evm.model.LG03.637_728_TPlot.pdf
- The miRNA-target  modules identified by the CleaveLand4/miR396a-5p_evm.model.LG04.662_642_TPlot.pdf
- The miRNA-target  modules identified by the CleaveLand4/miR396a-5p_evm.model.LG04.896_374_TPlot.pdf
- The miRNA-target  modules identified by the CleaveLand4/miR396a-5p_evm.model.LG05.234_125_TPlot.pdf
- The miRNA-target  modules identified by the CleaveLand4/miR396a-5p_evm.model.LG06.2004_572_TPlot.pdf
- The miRNA-target  modules identified by the CleaveLand4/miR396b-5p_evm.model.LG02.2447_383_TPlot.pdf
- The miRNA-target  modules identified by the CleaveLand4/miR396b-5p_evm.model.LG02.6265_644_TPlot.pdf
- The miRNA-target  modules identified by the CleaveLand4/miR396b-5p_evm.model.LG04.896_374_TPlot.pdf
- The miRNA-target  modules identified by the CleaveLand4/miR396b-5p_evm.model.LG05.234_125_TPlot.pdf
- The miRNA-target  modules identified by the CleaveLand4/miR396d-5p_evm.model.LG01.294_1091_TPlot.pdf
- The miRNA-target  modules identified by the CleaveLand4/miR396d-5p_evm.model.LG02.1585_1671_TPlot.pdf
- The miRNA-target  modules identified by the CleaveLand4/miR396d-5p_evm.model.LG03.2927_377_TPlot.pdf
- The miRNA-target  modules identified by the CleaveLand4/miR396d-5p_evm.model.LG03.637_728_TPlot.pdf
- The miRNA-target  modules identified by the CleaveLand4/miR396d-5p_evm.model.LG05.3790_527_TPlot.pdf
- The miRNA-target  modules identified by the CleaveLand4/miR396d-5p_evm.model.LG06.2004_572_TPlot.pdf
- The miRNA-target  modules identified by the CleaveLand4/miR414-5p_evm.model.LG04.831_2593_TPlot.pdf
- The miRNA-target  modules identified by the CleaveLand4/miR482-3p_evm.model.LG02.3364_49_TPlot.pdf
- The miRNA-target  modules identified by the CleaveLand4/miR482-3p_evm.model.LG02.6040_108_TPlot.pdf
- The miRNA-target  modules identified by the CleaveLand4/miR482-3p_evm.model.LG02.985_46_TPlot.pdf
- The miRNA-target  modules identified by the CleaveLand4/miR482-3p_evm.model.LG06.4441_565_TPlot.pdf
- The miRNA-target  modules identified by the CleaveLand4/miR5041-3p_evm.model.LG02.1185_685_TPlot.pdf
- The miRNA-target  modules identified by the CleaveLand4/miR6275-3p_evm.model.LG01.5436_116_TPlot.pdf
- The miRNA-target  modules identified by the CleaveLand4/miR6275-5p_evm.model.LG05.3668_209_TPlot.pdf
- The miRNA-target  modules identified by the CleaveLand4/miR7122a-5p_evm.model.LG07.1712_64_TPlot.pdf
- The miRNA-target  modules identified by the CleaveLand4/miRN11-5p_evm.model.LG04.3334_880_TPlot.pdf
- The miRNA-target  modules identified by the CleaveLand4/miRN11-5p_evm.model.LG04.3338_994_TPlot.pdf
- The miRNA-target  modules identified by the CleaveLand4/miRN11-5p_evm.model.LG04.3339_1084_TPlot.pdf
- The miRNA-target  modules identified by the CleaveLand4/miRN11-5p_evm.model.LG05.3240_976_TPlot.pdf
- The miRNA-target  modules identified by the CleaveLand4/miRN11-5p_evm.model.LG06.1993_776_TPlot.pdf
- The miRNA-target  modules identified by the CleaveLand4/miRN14-5p_evm.model.Contig1.87_446_TPlot.pdf
- The miRNA-target  modules identified by the CleaveLand4/miRN14-5p_evm.model.LG01.1279_344_TPlot.pdf
- The miRNA-target  modules identified by the CleaveLand4/miRN14-5p_evm.model.LG04.3773_419_TPlot.pdf
- The miRNA-target  modules identified by the CleaveLand4/miRN14-5p_evm.model.LG05.3563_104_TPlot.pdf
- The miRNA-target  modules identified by the CleaveLand4/miRN14-5p_evm.model.LG05.368_356_TPlot.pdf
- The miRNA-target  modules identified by the CleaveLand4/miRN14-5p_evm.model.LG06.3352_443_TPlot.pdf
- The miRNA-target  modules identified by the CleaveLand4/miRN14-5p_evm.model.LG08.1784_458_TPlot.pdf
- The miRNA-target  modules identified by the CleaveLand4/miRN15-3p_evm.model.LG02.5093_1615_TPlot.pdf
- The miRNA-target  modules identified by the CleaveLand4/miRN17-3p_evm.model.LG04.3535_4908_TPlot.pdf
- The miRNA-target  modules identified by the CleaveLand4/miRN18-5p_evm.model.LG08.2016_709_TPlot.pdf
- The miRNA-target  modules identified by the CleaveLand4/miRN19a-5p_evm.model.LG01.4718_2113_TPlot.pdf
- The miRNA-target  modules identified by the CleaveLand4/miRN19b-3p_evm.model.LG01.3352_728_TPlot.pdf
- The miRNA-target  modules identified by the CleaveLand4/miRN19b-5p_evm.model.LG06.2304_640_TPlot.pdf
- The miRNA-target  modules identified by the CleaveLand4/miRN1a-3p_evm.model.LG08.846_203_TPlot.pdf
- The miRNA-target  modules identified by the CleaveLand4/miRN21-5p_evm.model.LG04.4552_400_TPlot.pdf
- The miRNA-target  modules identified by the CleaveLand4/miRN22-3p_evm.model.LG06.2301_333_TPlot.pdf
- The miRNA-target  modules identified by the CleaveLand4/miRN22-3p_evm.model.LG07.1189_318_TPlot.pdf
- The miRNA-target  modules identified by the CleaveLand4/miRN24-5p_evm.model.LG06.176_78_TPlot.pdf
- The miRNA-target  modules identified by the CleaveLand4/miRN27-3p_evm.model.LG06.3489_992_TPlot.pdf
- The miRNA-target  modules identified by the CleaveLand4/miRN27-3p_evm.model.LG08.1593_701_TPlot.pdf
- The miRNA-target  modules identified by the CleaveLand4/miRN2a-5p_evm.model.LG07.596_71_TPlot.pdf
- The miRNA-target  modules identified by the CleaveLand4/miRN2b-3p_evm.model.LG04.3983_95_TPlot.pdf
- The miRNA-target  modules identified by the CleaveLand4/miRN2b-5p_evm.model.LG03.4320_62_TPlot.pdf
- The miRNA-target  modules identified by the CleaveLand4/miRN3-5p_evm.model.LG01.6624_83_TPlot.pdf
- The miRNA-target  modules identified by the CleaveLand4/miRN3-5p_evm.model.LG06.3489_86_TPlot.pdf
- The miRNA-target  modules identified by the CleaveLand4/miRN3-5p_evm.model.LG08.1113_62_TPlot.pdf
- The miRNA-target  modules identified by the CleaveLand4/miRN4-5p_evm.model.LG02.6165_70_TPlot.pdf
- The miRNA-target  modules identified by the CleaveLand4/miRN5-3p_evm.model.LG01.7680_1218_TPlot.pdf
- The miRNA-target  modules identified by the CleaveLand4/miRN5-3p_evm.model.LG03.51_656_TPlot.pdf
- The miRNA-target  modules identified by the CleaveLand4/miRN7-5p_evm.model.LG02.692_755_TPlot.pdf
- The miRNA-target  modules identified by the CleaveLand4/miRN8-5p_evm.model.LG02.4722_316_TPlot.pdf
- The miRNA-target  modules identified by the CleaveLand4/miRN8-5p_evm.model.LG02.4727_1756_TPlot.pdf
- The miRNA-target  modules identified by the CleaveLand4/miRN8-5p_evm.model.LG02.4741_316_TPlot.pdf
- The miRNA-target  modules identified by the CleaveLand4/miRN8-5p_evm.model.LG02.4761_316_TPlot.pdf
- The miRNA-target  modules identified by the CleaveLand4/miRN9-5p_evm.model.LG02.2248_752_TPlot.pdf
- The miRNA-target  modules identified by the CleaveLand4/miRN9-5p_evm.model.LG04.1330_752_TPlot.pdf
- The miRNA-target  modules identified by the CleaveLand4/miRN9-5p_evm.model.LG04.903_752_TPlot.pdf
